# Supplementary material for: A fluorescence viewer for rapid molecular assay readout in space and low-resource terrestrial environments
Source: PLoS One. 2024 Mar 15;19(3):e0291158. doi: 10.1371/journal.pone.0291158 (PMC10942025; doi:10.1371/journal.pone.0291158)
Supplement: S1 Data — (XLSX) [file pone.0291158.s004.xlsx]

## Sheet: Sheet1
Fig. 3D Values					Fig. 4B Values
cDNA concentration					Cycle number	ground - control	ground - 6hpe	space - control	space - 6hpe	ground - control	ground - 6hpe	space - control	space - 6hpe
1	1355297	1251952	1555876		21	431102	1212877	141244	681548
0.5	1393011	1212898	1431766			238669	1155745	307633	762695
0.25	1126008	1051629	1336814			241737	1027075	222695	586173
0.125	957047	804374	1243521		35					1092580	1574835	568046	820088
0.0625	743486	710549	959966							1253846	1595999	746088	762053
0.03125	523745	418463	687199							1359367	1442453		731191
Fig. 3E Values					Fig. 4C Values
control	6hpe				ground - control	space - control	ground - 6hpe	space - 6hpe
796863	1652250				53507	99972	190602	199304
478945	1531448				10978	12736	166007	187016
886936	1413034
Fig. 3F Values
control	6hpe
623590	1172265
872563	1240163
828883	1155887
